# Supplementary material for: In Which Situations Do We Eat? A Diary Study on Eating Situations and Situational Stability
Source: Nutrients. 2023 Sep 14;15(18):3967. doi: 10.3390/nu15183967 (PMC10537183; doi:10.3390/nu15183967)
Supplement: Supplementary file 1 [file nutrients-15-03967-s001.zip]

Archive with 1 entries (1 files):
- nutrients-2557303-supplementary.pdf
